# Supplementary material for: An Advanced Mobile Laboratory to enable field-based microbial ecology and cell biology across scales
Source: bioRxiv. 2026 Mar 16:2026.02.23.707475. Preprint. [Version 2] doi: 10.64898/2026.02.23.707475 (PMC13015488; doi:10.64898/2026.02.23.707475)
Supplement: Supplement 2 [file media-2.xlsx]

## Sheet: Sheet1
Super stop site	Label	Isolated species # (DudinLab ref)	Sampling date	Sampling site	Research vessel	Site description	Sample	Sampling fraction size	Isolation method	Solid media	Antibiotics	18S seq	Class	Species ID (highest hit 1)	Query cover	E value	Per identity	Stock
Roscoff	TREC_R_1	1	28/03/2023	-	Neomysis	N/A	1	10-40 um	Solid	CpM	Strepto / Doxy	TTTATTAGATGAAAAACCAATGCCCTTCGGGGCTCCTTGGTGATTCATAATAACTTAACGAATCGCATGGCCTTGTGCCGGCGATGGTTCATTCAAATTTCTGCCCTATCAACTTTCGATTGTAGAGTAGTGGTCTACAATGGTTTCAACGGGTAACGGGGAATTAGGGTTCTATTCCGGAGAGGGAGCCTGAGAAACGGCTACCACATCCAAGGAAGGCAGCAGGCGCGCAAATTACCCAATCCCGACACGGGGAGGTAGTGACAATAAATACTGATACAGGGCTCTTTTGGGTCTTGTAATTGGAATGAGTACAATTTAAATCCCTTAACGAGGAACAATTGGAGGGCAAGTCTGGTGCCAGCAGCCGCGGTAATTCCAGCTCCAATAGCGTATATT…	Ascomycota	ascomycete sp. He3C	1	0	0.9921	Dey Lab
Roscoff	TREC_R_2	3	07/04/2023_AM	48.615278, -3.278056	TARA	N/A	7	5-20 um	Solid	CpM	Strepto / Doxy	GGGNGNATTTATTAGATAAAAAACCAATGNCCTCGGGCCTTTTGGTGATTCATGATAACTCGTCGAANCTCATGGNCTTGNGCTGGAGCTGGNTCATTCAAATTTCTGCCCTATCNACTTTCGATGGTAGGATAGAGGCCTACCATGGNTTTCNCGGGNAACGGGGAATAAGGGNTCGATTCCGGANAGGGAGCCTGAGAGACGGCTACCACATCCAAGGAAGGNAGCAGGCGCGCAAATTACCCAATCCTGACACAGGGAGGTANTGACAATATATAACGATACAGGGCCCTTTGGGTCTTGTAATTGGAATGAGTACAAAG	Saccharomycetales	Saturnispora mendoncae	1	2e-149	0.9536	Dey Lab
Roscoff	TREC_R_3	4	07/04/2023_AM	48.615278, -3.278056	TARA	N/A	7	5-20 um	Solid	CpM	Strepto / Doxy	AGGGGTGTATTTATTAGATAAAAAACCAACGCCCTTCGGGGCTCCTTGGTGATTCATAATAACTAAACGAATCGCATGGCCTTGCGCCGGCAATGGTTCATTCAAATTTCTGCCCTATCAACTTTCGATGGTAGGATAGTGGCCTACCATGGTATCAACGGGTAACGGGGAATTAGGGTTCTATTCCGGAGAGGGAGCCTGAGAAACGGCTACCACATCCAAGGAAGGCAGCAGGCGCGCAAATTACCCAATCCCGACACGGGGAGGTAGTGACAATAAATACTGATACAGGGCTCTTTTGGGTCTTGTAATTGGAATGAGTACAATTTAAATCCCTTAACGAGGAACAATTGGAGGGCAAGTCTGGTGCCAGCAGCCGCGGTAATTCCAGCTCCAATA…	Ascomycota	Aureobasidium sp.	1	0	0.9922	Dey Lab
Roscoff	TREC_R_4	5	07/04/2023_AM	48.615278, -3.278056	TARA	N/A	7	5-20 um	Solid	CpM	Strepto / Doxy	ACTGTGGYAATTCTAGAGCTAATACATGCTGAAAAGCCCCGACTTCTGGAAGGGGTGTATTTATTARATAAAAAACCAATGGGTGCAAGSCCTTCTTGGTGATTCATGATAACTTCTCGAATCGCATGGCCTTGYGCCGGMGATGCTTCATTCAAATATCTGCCCTATCAACTTTCGATGGWAKGATAGAGGCCTACCATGGWGGCAACGGGYAACGGGGAATTASGGTTCGATTCCGGAGAGGGAGCCTGAGAAACGGCTACCACATCCAAGGAAGGCAGCAGGCGCGCAAATTACCCAATCCCGACACGGGGAGGTAGWGACAATAAATAACAATACAGGGCCCTTTGGGTCTTGTAATTGGAATGAGTACAATTTAMATCCCTTAACGAGGAACAA…	Basidiomycota	Filobasidium dingjieense	1	0	0.9734	Dey Lab
Roscoff	TREC_R_5	7	07/04/2023_AM	48.615278, -3.278056	TARA	N/A	7	5-20 um	Solid	CpM	Strepto / Doxy	AACTGCGAATGGYTCATTAAATCAGTTATAGKTTATTTGATGGTACCTTGCTACATGGATAACTGTGGTAATTCTAGAGCTAATACATGCTGAAAAGCCCCGACTTCTGGAAGGGGTGTATTTATTAGATAAAAAACCARTGGGTGAAAGCCCTTCTTGGTGATTCATGATAACTTCTCKAATCGCATGGCCTTGTGCCGGMGATGCTTCATTCAAATATCTGCCCTATCAACTTTCGATGGTAKGATAGAGGCCTACCATGGTGGCAACGGGTAACGGGGAATTAGGGTTCGATTCCGGAGAGGGAGCCTGAGAAACGGCTACCACATCCAAGGAAGGCAGCAGGCGCGCAAATTACCCAATCCCGACACGGGGAGGTAGTGACAATAAATAACAATG…	Basidiomycota	Naganishia sp.	1	0	0.9838	Dey Lab
Roscoff	TREC_R_6	8	07/04/2023_AM	48.615278, -3.278056	TARA	N/A	7	5-20 um	Solid	CpM	Strepto / Doxy	GAACTGCGAATGGYTCATTAAATSAGTTATAGKTTATTTGATGGTACCTTGCTACATGGATAACTGTGGTAATTCTAGAGCTAATACATGCTGAAAAGCCCCSACTTCTGGAAGGGGTGTATTTATTAGATAAAAAACCARTGGGTGAAAGSCCTTCTTGGTGATTCATGATAACTTCTCGAATCGCATGGCCTTGYGCCGGMGATGCTTCATWCAAATATCTGCCCTATCAACTTKCGATGGTAKGATAGAGGCCTACCATGGWGGSAACGGGTAACGGGGAATTAGGGTTCGATTCCGGAGAGGGAGCCTGAGAAACGGCTACCACATCCAAGGAAGGCAGCAGGCGCGCAAATTACCCAATCCCGACACGGGCGAGGTGAGTGACAATAAATAACA…	Basidiomycota	Naganishia sp.	0.99	0	0.9606	Dey Lab
Roscoff	TREC_R_7	9	07/04/2023_AM	48.615278, -3.278056	TARA	N/A	7	5-20 um	Solid	CpM	Strepto / Doxy	AAWCAGTKATCGTTTATTTGATAGTACCTTACTACTTGGRTATCCGTGGTAMTTCTAGAGCTAATACATGCTTAAAATCCCGACCTCTGGAAGGGATGKATTTATTAGATAAAAAATCAATGKCTTCGGACTCTTTGATGATTCATAATAACTTTTCGAATCKSATGGCCTTGYGCTGGCRATGGTTCATTCAAATTTCTGCCCTATCAWCTTTCGATGGTAGGATAGTGGCCTACCATGGTTTCAACGGGTAACGGGGAATAAGGGTTCGATTCCKGASAGGGAGSCTGAKAAACGGCTACCACATCCAAGGAAGGCAGMWGGCGCSYAAATTACCCRATCCCGACACGGGGAGGTAGYGACAATAAATAACGATACAGGGCCCTTATGGGTCTTGTA…	Saccharomycetales	Candida austromarina	1	0	0.9397	Dey Lab
Roscoff	TREC_R_8	14	05/04/2023_PM	-	TARA	N/A	9	5-20 um	Solid	CpM	Kan / Cloxa	TGGATAACTGYGGTAATWCTAGAGCTAATACATGCTGAAAARTCTCGACTTCTGGAAGAGATGTATTTATTAGATCCAAAACCAATGGCCTTCGGGTCCCTATGGTGAATCATGATAACTGCTCGAATSGCATGGCCTTGYSCCGRCGAWGCTTCATTCAAATATCTGCCCTATCARCTTTCGRTGGTWRGATASAGGCYYACCATGGKGATGACGGGTAACGGGGAATAMGGGTTCGATTCCGGCAGAGAGGGCCTGAGAAACGGCCCTCAGGTCTAAGGACACGCAGCAGGCGCGCAAATTATCCCCTGGCAACACTTTGCCGAGATASTGACAATAAATAWCAAKGCWGGGCTCTTACGGGWCTTGCAMTTGSAATGAGTWCMATTTAAWTCCCTT…	Basidiomycota	Leucosporidium yakuticum	1	0	0.9302	Dey Lab
Roscoff	TREC_R_9	15	07/04/2023_AM	48.615278, -3.278056	TARA	N/A	7	5-20 um	Solid	CpM	Kan / Cloxa	ACTGCGAATGGCTCATTAAATCAGTCATAGTTTATTTGATGGTACCCTACTACATGGATAACTGTGGTAATTCTAGAGCTAATACATGCTGAAAAATCCCGACTTCTGGAAGGGATGTATTTATTAGATCCAAAACCAATGGCCTTCGGGTCCCTATGGTGAATCATGATAACTGCTCGAATCGCATGGCCTTGCGCCGGCGATGCTTCATTCAAATATCTGCCCTATCAACTTTCGATGGTAGGATAGAGGCCTACCATGGTGATGACGGGTAACGGGGAATAAGGGTTCGATTCCGGAGAGAGGGCCTGAGAAACGGCCCTCAGGTCTAAGGACACGCAGCAGGCGCGCAAATTATCCCCTGGCAACACTTTGCCGAGATAGTGACAATAAATAACA…	Basidiomycota	Sporobolomyces cellobiolyticus	0.99	0	0.993	Dey Lab
Roscoff	TREC_R_10	18	07/04/2023_AM	48.615278, -3.278056	TARA	N/A	7	5-20 um	Solid	CpM	Kan / Cloxa	AGKTATAGKTTATTTGATGGTATCTTGCTACATGGATAACTGTGGTAATTCTAGAGCTAATACATGCTGAAAAGCCCCGACTTCCGGAAGGGGTGTATTTATTAGATAAAAAACCAATGGGTTTCGGCCCTTTATGGTGATTCATAATAACTTCTCGAATCGCATGGCCTTGTGCCGGMGATGCTTCATTCAAATATCTGCCCTATCAACTTTCGATGGTAGAGTAGTGGTCTACCATGGTATCAACGGGTAACGGGGAATTAGGGTTCGATTCCGGAGAGGGAGCCTGAGAAACGGCTACCACATCCAAGGAAGGCAGCAGGCGCGCAAATTACCCAATCCCGACACGGGGAGGTAGTGACAATAAATAACAATATAGGGCTCTATTGGGTCTTATAA…	Basidiomycota	Abortiporus sp. G1-10	1	0	0.98	Dey Lab
Roscoff	TREC_R_11	20	07/04/2023_AM	48.615278, -3.278056	TARA	N/A	7	5-20 um	Solid	CpM	Kan / Cloxa	AACTGCGAATGGCTCATTAAATCAGTTATAGKTTATTTGATGGTAACTTGCTACATGGATAACTGTGGTAATTCTAGAGCTAATACATGCTGAAAAGCCCCGACTTCTGGAAGGGGTGTATTTATTAGATAAAAAACCAATGGGTGCAAGSCCTTCTTGGTGATTCATGATAACTTCTCGAATCGCATGGCCTTGTGCCGGCGATGCTTCATTCAAATATCTGCCCTATCAACTTTCGATGGTAKGATAGAGGCCTACCATGGTGGCAACGGGTAACGGGGAATTAGGGTTCGATTCCGGAGAGGGAGCCTGAGAAACGGCTACCACATCCAAGGAAGGCAGCAGGCGCGCAAATTACCCAATCCCGACACGGGGAGGTAGTGACAATAAATAACAATA…	Basidiomycota	Cryptococcus sp. AspA8.1	1	0	0.9744	Dey Lab
Roscoff	TREC_R_12	12	04/04/2023_PM	-	TARA	N/A	11	20-180 um	Solid	MB	Kan / Cloxa	ATAGTTTATTTGATGGTACCCTACTACATGGATAACTGYGGTAATTCTAGAGCTAATACATGCTGAAAAATCTCGACTTCTGGAAGAGATGTATTTATTAGATCCAAAACCAATGGCCTTCGGGTCCCTATGGTGAATCATGATAACTGCTCGAATCGCATGGCCTTGYGCCGGCRAWGCTTCATTCAAATATCTGCCCTATCARCTTTCGRTGGTARGATAGAGGCCTACCATGGTGATGACGGGTAACGGGGAATAAGGGTTCGATTCCGGCAGAGAGGGCCTGAGAAACGGCCCTCAGGTCTAAGGACACGCAGCAGGCGCGCAAATTATCCCCTGGCAACACTTTGCCGAGATAGTGACAATAAATAACAATGCAGGGCTCTTACGGGWCTTGCA…	Basidiomycota	Leucosporidium yakuticum	1	0	0.9579	Dey Lab
Roscoff	TREC_R_13	22	05/04/2023_PM	-	TARA	N/A	9	5-20 um	Solid	MB	Strepto / Doxy	GTTGWTTTGATGGTACCCTACTWCATGGATAACTGYGGTAATTCTAGAGCTAATACATGSTGAAAARTCTCGACTTCTGGAAGAGATGTATTTATTMGATCYAAAACCAATGGCCTTCGGGTCSCTATGGTGAATSATGATAACTGYTCGAATSGCATGGCCTTGYGCCGGCGAWGYTTCATTCAAATATCTGCCCTATCMRCTTTCGATGGTWRGATASAGGCYTACCATGGTGATGACGGGTAACGGGGAATAMGGGTTCGATTCCGGAGAGAGGGCCTGAGAAACGGCCCTCAGGTCTAAGGACACGCAGCAGGCGCGCAAATTATCCCCTGGCAACACTTTGCCGAGATASTGACAATAAATAACAATGCAGGGCTCTTACGGGTCTTGCAATTG…	Basidiomycota	Leucosporidium yakuticum	0.99	0	0.9336	Dey Lab
Roscoff	TREC_R_14	23	07/04/2023_AM	48.615278, -3.278056	TARA	N/A	9	20-200 um	Solid	MB	Strepto / Doxy	GGCTCATTAAATCAGTTATAGTTTATTTGATGGTATCTTGCTACATGGATAACTGTGGTAATTCTAGAGCTAATACATGCTGAAAAGCCCCGACTTCTGGAAGGGGTGTATTTATTAGATAAAAAACCAATGGGTGCAAGCCCTCTTTGGTGATTCATAATAACTTCTCGAATCGCATGGCCTTGCGCCGGCGATGCTTCATTCAAATATCTGCCCTATCAACTCCGATGGTAGGATAGAGGCCTACCATGGTAGCAACGGGTAACGGGGAATTAGGGTTCGATTCCGGAGAGGGAGCCTGAGAAACGGCTACCACATCCAAGGAAGGCAGCAGGCGCGCAAATTACCCAATCCCGACACGGGGAGGTAGTGACAATAAATAACAATATAGGGCCCTAT…	Basidiomycota	Papiliotrema fonsecae	0.99	0	0.9973	Dey Lab
Roscoff	TREC_R_15	24	07/04/2023_AM	48.615278, -3.278056	TARA	N/A	9	20-200 um	Solid	MB	Strepto / Doxy	AACTGCGATGGCTCATTAAATCAGTTATCGTTTATTTGATAGTACCTTACTACTTGGATAACCGTGGTAATTCTAGAGCTAATACATGCTGAAAACCCCAACTTCGGGAGGGGTGTATATATTAGATAAAAAACCAACGCCCTTCGGGGCTTCTTGGTGATTCATGATATCTTTACGGATCGCATGGCCTTGCGCCGGCGACGGTTCATTCAAATTTCTGCCCTATCAACTTTCGATGGTAAGGTATTGGCTTACCATGGTTTCAACGGGTAACGGGGAATTAGGGTTCGATTCCGGAGAGGGAGCCTGAGAAACGGCTACCACATCCAAGGAAGGCAGCAGGCGCGCAAATTACCCAATCCCGACACGGGGAGGTAGTGACAATAAATACTGATACAG…	Dothideomycetes	Phaeosphaeria sp. 5-11c	1	0	0.9954	Dey Lab
Roscoff	TREC_R_16	25	07/04/2023_AM	48.615278, -3.278056	TARA	N/A	7	5-20 um	Solid	MB	Strepto / Doxy	GGTAACTTGCTACATGRATAACTGTGGTAATTCTASAGCTAATACATGCATAAAAGSCCCGACTTCTGGAAGGGGTGTATTTATTAGATAAAAARCCAATGGGTGCAWGCCCTTCATGGTGATTCATAATAACTTCTCGARTCGCATGGCCTTGTGCCGGSRATGCTTCATTMAAATATCTGCCCTATCAACTTTCGATGGTAGGATAKAGGCCTACCATGGTATCAACGGGKAACGGGGAATTAKGGTTCGATWCCGGAGAGGGAGCCTGAGAAACGGCTACCACATCCAAGGAAGGCAGCAGGCGCGCAAATTACCCAATCCCGACACGGGGAGGTAKTGACAATAAATAACAATATRGGGCTCTTTGAGTCTTATAATTGGAATGAGTACAATTTA…	Basidiomycota	Holtermanniella festucosa	0.99	0	0.9663	Dey Lab
Roscoff	TREC_R_17	26	07/04/2023_AM	48.615278, -3.278056	TARA	N/A	9	20-200 um	Solid	MB	Kan / Cloxa	TGGATAACCGTGGTAATTCTAGAGCTAATACATGCTAAAAACCTCGACTTCGGAAGGGGTGTATTTATTAGATAAAAAACCAATGCCCTTCGGGGCTCCTTGGTGAATCATAATAACTTAACGAATCGCATGGCCTTGCGCCGGCGATGGTTCATTCAAATTTCTGCCCTATCAACTTTCGATGGTAGGATAGTGGCCTACCATGGTATCAACGGGTAACGGGGAATTAGGGTTCGACTCCGGAGAGGGAGCCTGAGAAACGGCTACCACATCCAAGGAAGGCAGCAGGCGCGCAAATTACCCAATCCCGACACGGGGAGGTAGTGACAATAAATACTGATACAGGGCTCTTTTGGGTCTTGTAATTGGAATGAGTACAATTTAAATCCCTTAACGAGG…	Ascomycota	Cladosporium sp.	1	0	0.9912	Dey Lab
Roscoff	TREC_R_18	27	07/04/2023_AM	48.615278, -3.278056	TARA	N/A	9	20-200 um	Solid	MB	Kan / Cloxa	ATTTGATAGTACCTTACTACTTGGATAACCGTGGTAATTCTAGAGCTAATACATGCTAAAAACCCCAACTTCGGAAGGGGTGTATTTATTAGATAAAAAACCAACGCCCTTCGGGGCTCCTTGGTGATTCATAATAACTAAACGAATCGCATGGCCTTGCGCCGGCGATGGTTCATTCAAATTTCTGCCCTATCAACTTTCGATGGTAGGATAGTGGCCTACCATGGATATCAACGGGTAACGGGGAATTAGGGTTCTATTCCGGAGAGGGAGCCTGAGAAACGGCTACCACATCCAAGGAAGGCAGCAGGCGCGCAAATTACCCAATCCCGACACGGGGAGGTAGTGACAATAAATACTGATACAGGGCTCTTTTGGGTCTTGTAATTGGAATGAGTA…	Ascomycota	Aureobasidium sp.	1	0	0.9907	Dey Lab
Roscoff	TREC_R_19	28	07/04/2023_AM	48.615278, -3.278056	TARA	N/A	9	20-200 um	Solid	MB	Kan / Cloxa	TTANTCAGTCATAGTTTATTTGATGGTACCCTACTACATGGATAACTGTGGTAATTCTAGAGCTAATACATGCTGAAAAATCTCGACTTCTGGAAGAGATGTATTTATTAGATCCAAAACCAATGGCCTTCGGGTCCCTATGGTGAATCATGATAACTGCTCGAATCGCATGGCCTTGCGCCGGCGATGCTTCATTCAAATATCTGCCCTATCAACTTTCGATGGTAGGATAGAGGCCTACCATGGTGATGACGGGTAACGGGGAATAAGGGTTCGATTCCGGAGAGAGGGCCTGAGAAACGGCCCTCAGGTCTAAGGACACGCAGCAGGCGCGCAAATTATCCCCTGGCAACACTTTGCCGAGATAGTGACAATAAATAACAATGCAGGGCTCTTACG…	Basidiomycota	Leucosporidium yakuticum	0.99	0	0.9963	Dey Lab
Roscoff	TREC_R_20	29	07/04/2023_AM	48.615278, -3.278056	TARA	N/A	9	20-200 um	Solid	MB	Kan / Cloxa	NNTCAGTTATCGTTTATTTGATAGTACCTTACTACTTGGATAACCGTGGTAATTCTAGAGCTAATACATGCTAAAAACCCCAACTCACGAAGGGGTGTATTTATTAGATTAAAAACCAATGCCCTTCGGGGCTCTCTGGTGATTCATAATAACTTCTCGAATCGCATGGCCTTGTGCCGGCGATGGTTCATTCAAATTTCTGCCCTATCAACTTTCGATGGCAGGGTCTTGGCCTGCCATGGTTACAACGGGTAACGGAGGGTTAGGGCTCGACCCCGGAGAAGGAGCCTGAGAAACGGCTACTACATCCAAGGAAGGCAGCAGGCGCGCAAATTACCCAATCCCGATTCGGGGAGGTAGTGACAATAAATACTGATACAGGGCTCTTTTGGGTCTTGT…	Sordariomycetes	Microdochium nivale	0.99	0	0.9892	Dey Lab
Roscoff	TREC_R_21	30	07/04/2023_AM	48.615278, -3.278056	TARA	N/A	9	20-200 um	Solid	MB	Kan / Cloxa	KAGCTAATACATGCTTAAAATCCCGACCTCTGGAAGGGATGTATTTATTAGATAAAARATCAMTGKCTTCGGACTCTWTGATGATTCATAATAACTTTTCGAATCGCATGGCCTTGYGCTGSCRATGGTTCATTCAAATTTCTGCCCWATCMWCTTTCRATGGTAGGATAGTGGCCTACCATGGTTTCAACGGGTAACGGGGAATAAGGGTTCGATTCCKGASAGGGAKSCTGAKAAACGGCTACCACATCCAAGGAAGGYAGMWGGCGCSYMAATTACCCAATCCCGACACGGGGAGGTAGYGACAATAAATAACRAKACAGGGCCCTTATGGGTCTTGTAATTGGAATGASTACAATGTAAATACCTTAACRAGGAACAATTGSAGGGMAAGTCTGG…	Saccharomycetales	Candida austromarina	0.99	0	0.9197	Dey Lab
Roscoff	TREC_R_22	31	07/04/2023_AM	48.615278, -3.278056	TARA	N/A	7	5-20 um	Solid	MB	Kan / Cloxa	ATTCATTAGATGAAAAACCAATGCCCTTCGGGGCTCTTTGGTGATTCATAATAACTTTTCGAATCGCATGGCCTTGCGCCGGCGATGGTTCATTCAAATTTCTGCCCTATCAACTTTCGATGGCAGGGTCTTGGCCTGCCATGGTGACAACGGGTAACGGAGGGTTAGGGCTCGACCCCGGAGAAGGAGCCTGAGAAACGGCTACTACATCCAAGGAAGGCAGCAGGCGCGCAAATTACCCAATCCCGACTCGGGGAGGTAGTGACAATAAATACTGATACAGGGCTCTTTTGGGTCTTGTAATTGGAATGAGTACAATTTAAATCCCTTAACGAGGAACAATTGGAGGGCAAGTCTGGTGCCAGCAGCCGCGGTAATTCCAGCTCCAATAGCGTATAT…	Sordariomycetes	Arthrinium sp. MF532	0.99	0	0.9863	Dey Lab
Roscoff	TREC_R_23	38	04/04/2023_PM	-	TARA	N/A	11	20-180 um	Solid	MB	Strepto / Doxy	GGATATCCGTGGTAATTCTAGAGCTAATACATGCTTAAAATCCCGACCTCTGGAAGGGATGTATTTATTAGATAAAAAATCAATGGCTTCGGACTCTTTGATGATTCATAATAACTTTTCGAATCGCATGGCCTTGTGCTGGCGATGGTTCATTCAAATTTCTGCCCTATCAACTTTCGATGGTAGGATAGTGGCCTACCATGGTTTCAACGGGTAACGGGGAATAAGGGTTCGATTCCGGAGAGGGAGCCTGAGAAACGGCTACCACATCCAAGGAAGGCAGCAGGCGCGCAAATTACCCAATCCCGACACGGGGAGGTAGTGACAATAAATAACGATACAGGGCCCTTATGGGTCTTGTAATTGGAATGAGTACAATGTAAATACCTTAACGAGGAA…	Saccharomycetales	Candida austromarina	1	0	0.9779	Dey Lab
Roscoff	TREC_R_24	6	07/04/2023_AM	48.615278, -3.278056	TARA	N/A	7	5-20 um	Solid	CpM	Strepto / Doxy	NACTGCGAATGGCTCATTAAATCAGTTATAGTTTATTTGATGGTATCTTACTACATGGATAACTGTGGTAATTCTAGAGCTAATACATGCTGAAAAGCCCCGACTTCTGGAAGGGGTGTATTTATTAGATAAAAAACCAACGCTGGAAACAGCTCCCTTGGTGATTCATAATAACTTCTCGAATCGCATGGCCTTGTGCCGGCGATGCTTCATTCAAATATCTGCCCTATCAACTTTCGATGGTAGGATAGAGGCCTACCATGGTTTCAACGGGTAACGGGGAATAAGGGTTCGATTCCGGAGAGGGAGCCTGAGAAACGGCTACCACATCCAAGGAAGGCAGCAGGCGCGCAAATTACCCAATCCCGACACGGGGAGGTAGTGACAATAAATAACAAT…	Basidiomycota	Tausonia pullulans	0.99	0	1	Dey Lab
Roscoff	TREC_R_25	10	04/04/2023_PM	-	TARA	N/A	11	20-180 um	Solid	CpM	Kan / Cloxa	ATGGCTCATTAAATCAGTTATCGTTTATTTGATAGTTCCGTTCTACATGGATAACCGTGGAAAATCTAGAGCTAATACATGCGTAAAGCCCCGACTTTTGGAGGGGTGTATTTATTAGATAAAAAATCAATGCCCTCGGGCCTTTTGATGATTCATAATAACTTTTCGAAGCTCATGGCCTTGTGCCGGAGCTGGTTCATTCAAATTTCTGCCCTATCAACTTTCGATGGTAGGATAGAGGCCTACCATGGTTTTCACGGGTAACGGGGAATAAGGGTTCGATTCCGGAGAGGGAGCCTGAGAAACGGCTACCACATCCAAGGAAGGCAGCAGGCGCGCAAATTACCCAATCCTGACACAGGGAGGTAGTGACAATATATAACGATACAGGGCCTTTGG…	Saccharomycetales	[Candida] pseudolambica	1	0	0.9982	Dey Lab
Roscoff	TREC_R_26	11	04/04/2023_PM	-	TARA	N/A	8	5-20 um	Solid	CpM	Kan / Cloxa	GTGAACTGCGAATGGCTCATTAAATCAGTTATAGTTTATTTGATGGTATCTTACTACATGGATAACTGTGGTAATTCTAGAGCTAATACATGCTGAAAAGCCCCGACTTCTGGAAGGGGTGTATTTATTAAATAAAAAACCAACGCTGGAAACAGCTCCCTTGGTGATTCATAATAACTTCTCGAATCGCATGGCCTTGGGCCGGCAATGCTTCATTCAAATATCTGCCCTATCAACTTTCGATGGTAGGATAGAGGCCTACCATGGTTTCAACGGGTAACGGGGAATAAGGGTTCGATTCCGGAGAGGGAGCCTGAGAAACGGCTACCACATCCAAGGAAGGCAGCAGGCGCGCAAATTACCCAATCCCGACACGGGGAGGTAGTGACAATAAATAAC…	Basidiomycota	Tausonia pullulans	1	0	0.9929	Dey Lab
Roscoff	TREC_R_27	19	07/04/2023_AM	48.615278, -3.278056	TARA	N/A	7	5-20 um	Solid	CpM	Kan / Cloxa	ACTGTGAACTGCGAATGGCTCATTAAATCAGTTATAGTTTATTTGATGGTAACTTGCTACATGGATAACTGTGGTAATTCTAGAGCTAATACATGCTGAAAAGCCCCGACTTCTGGAAGGGGTGTATTTATTAGATAAAAAACCAATGGGTGCAAGCCCTTCTTGGTGATTCATGATAACTTCTCGAATCGCATGGCCTTGTGCCGGCGATGCTTCATTCAAATATCTGCCCTATCAACTTTCGATGGTAGGATAGAGGCCTACCATGGTGGCAACGGGTAACGGGGAATTAGGGTTCGATTCCGGAGAGGGAGCCTGAGAAACGGCTACCACATCCAAGGAAGGCAGCAGGCGCGCAAATTACCCAATCCCGACACGGGGAGGTAGTGACAATAAATA…	Basidiomycota	Cryptococcus sp. AspA8.1	1	0	0.9991	Dey Lab
Roscoff	TREC_R_28	21	05/04/2023_PM	-	TARA	N/A	9	5-20 um	Solid	MB	Strepto / Doxy	ACAGGTGAAACTGCGAATGGCTCATTAAATCAGTTATCGTTTATTTGATAGTACCTTACTACTTGGATATCCGTGGTAATTCTAGAGCTAATACATGCTTAAAATCCCGACCTCTGGAAGGGATGTATTTATTAGATAAAAAATCAATGTCTTCGGACTCTTTGATGATTCATAATAACTTTTCGAATCGCATGGCCTTGTGCTGGCGATGGTTCATTCAAATTTCTGCCCTATCAACTTTCGATGGTAGGATAGTGGCCTACCATGGTTTCAACGGGTAACGGGGAATAAGGGTTCGATTCCGGAGAGGGAGCCTGAGAAACGGCTACCACATCCAAGGAAGGCAGCAGGCGCGCAAATTACCCAATCCCGACACGGGGAGGTAGTGACAATAAATAA…	Saccharomycetales	[Candida] austromarina	1	0	0.9973	Dey Lab
Roscoff	TREC_R_29	36	07/04/2023_AM	48.615278, -3.278056	TARA	N/A	7	5-20 um	Solid	CpM	Strepto / Doxy	GTTTATTTGATAGTACCTTACTACATGGATAACCGTGGTAATTCTAGAGCTAATACATGCTGAAAATCCCGACTTCGGAAGGGATGTATTTATTAGATACAAAACCAATGCCCTTCGGGGCTCTCTTGGTGATTCATGATAACTTCTCGAATCGCACGGCCCCGCGCCGGCGATGGTTCATTCAAATTTCTTCCCTATCAACTTTCGATGCTACGGTATTGTCCTAGCATGGTTGCAACGGGTGACGGAGGGTTAGGGCTCGACCCCGGAGAAGGAGCCTGAGAAACGGCTACTACATCCAAGGAAGGCAGCAGGCGCGCAAATTACCCAATCCCGATACGGGGAGGTAGTGACGATAAATACCGATACAGGGCTCTTTTGGGTCCTGTAATTGGAATG…	ascomycete fungi	Plectosphaerellaceae sp. MF448	0.99	0	0.9963	Dey Lab
Tallinn	TREC_T_2	T9	17/06/2023_PM	59.447156, 24.799140	LENNUSADAM	N/A	3	5-40 um	Solid	CpM	Strepto / Doxy: 100 mg/L Streptomycin sulfate salt + 105 mg/L Doxycycline hyclate 97%	AATGGCGCGAATTCTGGCGGGCATGCCTGTTCGAGCGTCATTTCAACCCTCGAGCTCCCCTCTTTTGGGAGAGCCCGGCG	Ascomycota; saccharomyceta; Pezizomycotina; leotiomyceta; sordariomyceta; Sordariomycetes; Hypocreomycetidae; Hypocreales; Cordycipitaceae; Parengyodontium	Parengyodontium album	0.97	2e-118	1	Dey Lab
Tallinn	TREC_T_3	T11	19/06/2023_PM	59.449722, 24.788611	LENNUSADAM	N/A	1	5-40 um	Solid	CpM	Strepto / Doxy: 100 mg/L Streptomycin sulfate salt + 105 mg/L Doxycycline hyclate 97%	ATTCCTCAGGCATGCGTGGATGAGCGATATTTACTCTCAAACCTCTTGGTTTGGTCTTGACTCCAGGTCTAAATATCAAA	Ascomycota; saccharomyceta; Saccharomycotina; Saccharomycetes; Saccharomycetales; CUG-Ser1 clade; Metschnikowiaceae; Metschnikowia	Metschnikowia bicuspidata	0.97	4e-74	1	Dey Lab
Tallinn	TREC_T_4	T12	19/06/2023_PM	59.449722, 24.788611	LENNUSADAM	N/A	1	5-40 um	Solid	CpM	Strepto / Doxy: 100 mg/L Streptomycin sulfate salt + 105 mg/L Doxycycline hyclate 97%	GGTATTCGGGGGGCATGCCTGTTCGAGCGTCATTTCACCACTCAAGCCTCGCTTGGTATTGGGCAACGCGGTCCGCCGCG	Ascomycota; saccharomyceta; Pezizomycotina; leotiomyceta; dothideomyceta; Dothideomycetes; Dothideomycetidae; Cladosporiales; Cladosporiaceae; Cladosporium	Cladosporium macrocarpum	1	7e-108	1	Dey Lab
Tallinn	TREC_T_5	T13	21/06/2023_AM	59.45, 24.788056	LENNUSADAM	N/A	2 & 3	5-40 um	Solid	MB	Kan / Cloxa: 50ug/L Kanamycin + 500 ug/L Cloxacillin (sodium salt)	TGGTATTCGGGGGGCATGCCTGTTCGAGCGTCATTTCACCACTCAAGCCTCGCTTGGTATTGGGCAACGCGGTCCGCCGC	Ascomycota; saccharomyceta; Pezizomycotina; leotiomyceta; dothideomyceta; Dothideomycetes; Dothideomycetidae; Cladosporiales; Cladosporiaceae; Cladosporium	Cladosporium tenellum	1	7e-108	1	Dey Lab
Tallinn	TREC_T_6	T15	17/06/2023_PM	59.447156, 24.799140	LENNUSADAM	N/A	3	5-40 um	Solid	MB	Strepto / Doxy: 100 mg/L Streptomycin sulfate salt + 105 mg/L Doxycycline hyclate 97%	GATTCGGAGGGCATGCCTGTCCGAGCGTCATTGCTGCCCTCAAGCACGGCTTGTGTGTTGGGCTCCGTCCCCCGATCCCG	Ascomycota; saccharomyceta; Pezizomycotina; leotiomyceta; Eurotiomycetes; Eurotiomycetidae; Eurotiales; Aspergillaceae; Penicillium	Penicillium sp.	0.97	2e-113	1	Dey Lab
Tallinn	TREC_T_7	T16	20/06/2023_AM	59.45, 24.788333	LENNUSADAM	N/A	1	5-40 um	Solid	MB	Strepto / Doxy: 100 mg/L Streptomycin sulfate salt + 105 mg/L Doxycycline hyclate 97%	TATTCGGGGGGCATGCCTGTTCGAGCGTCATTTCACCACTCAAGCCTCGCTTGGTATTGGGCAACGCGGTCCGCCGCGTG	Ascomycota; saccharomyceta; Pezizomycotina; leotiomyceta; dothideomyceta; Dothideomycetes; Dothideomycetidae; Cladosporiales; Cladosporiaceae; Cladosporium	Cladosporium tenellum	1	7e-108	1	Dey Lab
Tallinn	TREC_T_8	T20	21/06/2023_AM	59.45, 24.788056	LENNUSADAM	N/A	2 & 3	5-40 um	Solid	MB	Strepto / Doxy: 100 mg/L Streptomycin sulfate salt + 105 mg/L Doxycycline hyclate 97%	CCGGGTATTCCGGGGGGCATGCCTGTTCGAGCGTCATTTCACCACTCAAGCCTCGCTTGGTATTGGGCAACGCGGTCCGC	Ascomycota; saccharomyceta; Pezizomycotina; leotiomyceta; dothideomyceta; Dothideomycetes; Dothideomycetidae; Cladosporiales; Cladosporiaceae; Cladosporium	Cladosporium crousii	1	2e-113	1	Dey Lab
Tallinn	TREC_T_13	T29	18/06/2023_AM	-	LENNUSADAM	N/A	1	5-40 um	Solid	MB	Kan / Cloxa: 50ug/L Kanamycin + 500 ug/L Cloxacillin (sodium salt)	GGTATTCGGGGGGCATGCCTGTTCGAGCGTCATTATAACCACTCAAGCTCTCGCTTGGTATTGGGGTTCGCGGTTCCGCG	Ascomycota; saccharomyceta; Pezizomycotina; leotiomyceta; sordariomyceta; Leotiomycetes; Helotiales; Helotiales incertae sedis; Cadophora	Cadophora malorum	0.99	1e-121	1	Dey Lab
Tallinn	TREC_T_14	T30	21/06/2023_AM	59.45, 24.788056	LENNUSADAM	N/A	2 & 3	5-40 um	Solid	CpM	Strepto / Doxy: 100 mg/L Streptomycin sulfate salt + 105 mg/L Doxycycline hyclate 97%	AATGGCGCGAATTCTGGCGGGCATGCCTGTTCGAGCGTCATTTCAACCCTCGAGCTCCCCTCTTTTGGGAGAGCCCGGCG	Ascomycota; saccharomyceta; Pezizomycotina; leotiomyceta; sordariomyceta; Sordariomycetes; Hypocreomycetidae; Hypocreales; Cordycipitaceae; Parengyodontium	Engyodontium album	0.99	1e-105	0.992	Dey Lab
Tallinn	TREC_T_15	T31	21/06/2023_AM	59.45, 24.788056	LENNUSADAM	N/A	2 & 3	5-40 um	Solid	CpM	Strepto / Doxy: 100 mg/L Streptomycin sulfate salt + 105 mg/L Doxycycline hyclate 97%	TGGATTCGAGGAGCATGCCTGTTTGAGTGTCATGAAACTCTCAAACCCAAGTTTTGGATTTCGATCCATGCTTGAGTTTG		Filobasidium globisporum	0.99	9e-158	1	Dey Lab
Tallinn	TREC_T_16	T32	17/06/2023_PM	59.447156, 24.799140	LENNUSADAM	N/A	3	5-40 um	Solid	CpM	Kan / Cloxa: 50ug/L Kanamycin + 500 ug/L Cloxacillin (sodium salt)	ATGGCGCCGAATTCTGGCGGGCATGCCTGTTCGAGCGTCATTTCAACCCTCGAGCTCCCCTCTTTTGGGAGAGCCCGGCG	Ascomycota; saccharomyceta; Pezizomycotina; leotiomyceta; sordariomyceta; Sordariomycetes; Hypocreomycetidae; Hypocreales; Cordycipitaceae; Parengyodontium	Parengyodontium album	1	1e-120	0.988	Dey Lab
Tallinn	TREC_T_17	T33	17/06/2023_PM	59.447156, 24.799140	LENNUSADAM	N/A	3	5-40 um	Solid	CpM	Kan / Cloxa: 50ug/L Kanamycin + 500 ug/L Cloxacillin (sodium salt)	CAGATTCTGGCGGGCATGCCTGTTCGAGCGTCATTTCAACCCTCGAGCTCCCCTCTTTTGGGAGAGCCCGGCGTTGGGGA	Ascomycota; saccharomyceta; Pezizomycotina; leotiomyceta; sordariomyceta; Sordariomycetes; Hypocreomycetidae; Hypocreales; Cordycipitaceae; Parengyodontium	Parengyodontium album	1	6e-124	1	Dey Lab
Tallinn	TREC_T_18	T34	17/06/2023_PM	59.447156, 24.799140	LENNUSADAM	N/A	3	5-40 um	Solid	CpM	Kan / Cloxa: 50ug/L Kanamycin + 500 ug/L Cloxacillin (sodium salt)	CAGATCTGGCGGGCATGCCTGTTCGAGCGTCATTTCAACCCTCGAGCTCCCCTCTTTTGGGAGAGCCCGGCGTTGGGGAC	Ascomycota; saccharomyceta; Pezizomycotina; leotiomyceta; sordariomyceta; Sordariomycetes; Hypocreomycetidae; Hypocreales; Cordycipitaceae; Parengyodontium	Parengyodontium album	0.98	2e-118	1	Dey Lab
Tallinn	TREC_T_19	T35	21/06/2023_AM	59.45, 24.788056	LENNUSADAM	N/A	2 & 3	5-40 um	Solid	CpM	Kan / Cloxa: 50ug/L Kanamycin + 500 ug/L Cloxacillin (sodium salt)	AATGGCGCGAATTCTGGGCGGGCATGCCTGTTCGAGCGTCATTTCAACCCTCGAGCTCCCCTCTTTTGGGAGAGCCCGGC	Ascomycota; saccharomyceta; Pezizomycotina; leotiomyceta; sordariomyceta; Sordariomycetes; Hypocreomycetidae; Hypocreales; Cordycipitaceae; Parengyodontium	Engyodontium album	1	1e-120	0.992	Dey Lab
Tallinn	TREC_T_20	T36	21/06/2023_AM	59.45, 24.788056	LENNUSADAM	N/A	2 & 3	5-40 um	Solid	CpM	Kan / Cloxa: 50ug/L Kanamycin + 500 ug/L Cloxacillin (sodium salt)	CTCGGGATTCCGGGGGGGCATGCCTGTTCGAGCGTCATTATAACCACTCAAGCTCTCGCTTGGTATTGGGGTTCGCGGTT	Ascomycota; saccharomyceta; Pezizomycotina; leotiomyceta; sordariomyceta; Leotiomycetes; Helotiales; Helotiales incertae sedis; Cadophora	Cadophora luteo-olivacea	0.98	1e-100	0.9696	Dey Lab
Tallinn	TREC_T_21	T37	21/06/2023_AM	59.45, 24.788056	LENNUSADAM	N/A	2 & 3	5-40 um	Solid	CpM	Kan / Cloxa: 50ug/L Kanamycin + 500 ug/L Cloxacillin (sodium salt)	CTCGGGTATTCCGGGGGGGCATGCCTGTTCGAGCGTCATTATAACCACTCAAGCTCTCGCTTGGTATTGGGGTTCGCGGT	Ascomycota; saccharomyceta; Pezizomycotina; leotiomyceta; sordariomyceta; Leotiomycetes; Helotiales; Mollisiaceae; Phialocephala; unclassified Phialocephala	Phialocephala sp.	0.98	9e-112	1	Dey Lab
Tallinn	TREC_T_22	T38	20/06/2023_AM	59.45, 24.788333	LENNUSADAM	N/A	1	5-40 um	Solid	MB	Strepto / Doxy: 100 mg/L Streptomycin sulfate salt + 105 mg/L Doxycycline hyclate 97%	CTCGGGTATTCCGGGGGGCATGCCTGTTCGAGCGTCATTATAACCACTCAAGCTCTCGCTTGGTATTGGGGTTCGCGGTT	Ascomycota; saccharomyceta; Pezizomycotina; leotiomyceta; sordariomyceta; Leotiomycetes; Helotiales; Helotiales incertae sedis; Cadophora	Cadophora sp.	1	1e-110	0.9956	Dey Lab
Tallinn	TREC_T_23	T39	19/06/2023_PM	59.449722, 24.788611	LENNUSADAM	N/A	1	5-40 um	Solid	CpM	Strepto / Doxy: 100 mg/L Streptomycin sulfate salt + 105 mg/L Doxycycline hyclate 97%	TCGCGGCTCCTAAAATCAGTGGCGGTGCCTGTCGGCTCTACGCGTAGTAATACTCCTCGCGTCTGGGTCCGGTAGGTCTA	Ascomycota; saccharomyceta; Pezizomycotina; leotiomyceta; sordariomyceta; Leotiomycetes; Helotiales; Helotiales incertae sedis; Cadophora	Cadophora malorum	0.99	2e-114	0.9916	Dey Lab
Tallinn	TREC_T_24	T40	21/06/2023_AM	59.45, 24.788056	LENNUSADAM	N/A	2 & 3	5-40 um	Solid	MB	Strepto / Doxy: 100 mg/L Streptomycin sulfate salt + 105 mg/L Doxycycline hyclate 97%	CTTGCCAGCAACCCCCAATTTTTACAGGTTGACCTCGGATCAGGTAGGGATACCCGCTGAACTTAAGCATATCAATAAAG	Ascomycota; saccharomyceta; Pezizomycotina; leotiomyceta; dothideomyceta; Dothideomycetes; Pleosporomycetidae; Pleosporales; Pleosporineae; Didymellaceae; Phoma	Phoma sp	0.99	3e-117	0.9958	Dey Lab
Tallinn	TREC_T_25	T41	21/06/2023_PM	59.449444, 24.787778	LENNUSADAM	N/A	1	5-40 um	Solid	MB	Strepto / Doxy: 100 mg/L Streptomycin sulfate salt + 105 mg/L Doxycycline hyclate 97%	GGATTCGGGGGGCATGCCTGTTCGAGCGTCATTTCACCACTCAAGCCTCGCTTGGTATTGGGCAACGCGGTCCGCCGCGTGCCTCAAATCGACCGGCTGGGTCTTCTGTCCCCTAAGCGTTGTGGAAACTATTCGCTAAAGGGTGTTCGGGAGGCTACGCCGTAAAACAACCCCATTTCTAAGGTTGACCTCGGATCAGGTAGGGATACCCGCTGAACTTAAGCATATCAAAAG	Ascomycota; saccharomyceta; Pezizomycotina; leotiomyceta; dothideomyceta; Dothideomycetes; Dothideomycetidae; Cladosporiales; Cladosporiaceae; Cladosporium	Cladosporium tenuissimum	0.99	6e-114	0.9957	Dey Lab
Tallinn	TREC_T_26	T42	19/06/2023_PM	59.449722, 24.788611	LENNUSADAM	N/A	1	5-40 um	Solid	MB	Kan / Cloxa: 50ug/L Kanamycin + 500 ug/L Cloxacillin (sodium salt)	TCAGGCATGCGTGGATGAGCGATATTTACTCTCAAACCTCTTGGTTTGGTCTTGACTCCAGGTCTAAATATCAAATGACTCTAGAATAAGTTTTAGATTCTTCCAATCCTTCCTCATCTTCGTAAGACTACCCGCTGAA	Ascomycota; saccharomyceta; Saccharomycotina; Saccharomycetes; Saccharomycetales; CUG-Ser1 clade; Metschnikowiaceae; Metschnikowia	Metschnikowia bicuspidata	0.98	4e-63	1	Dey Lab
Tallinn	TREC_T_27	T43	20/06/2023_AM	59.45, 24.788333	LENNUSADAM	N/A	1	5-40 um	Solid	MB	Kan / Cloxa: 50ug/L Kanamycin + 500 ug/L Cloxacillin (sodium salt)	CTAGAATAAGTTTTAGATTCTTCCAATCCTTCCTCATCTTCGTAAGACTACCCGCTGAA	Basidiomycota; Agaricomycotina; Tremellomycetes; Filobasidiales; Filobasidiaceae; Filobasidium	Filobasidium magnum	0.99	1e-157	1	Dey Lab
Tallinn	TREC_T_28	T44	20/06/2023_AM	59.45, 24.788333	LENNUSADAM	N/A	1	5-40 um	Solid	MB	Kan / Cloxa: 50ug/L Kanamycin + 500 ug/L Cloxacillin (sodium salt)	TGATTCGAGGGGCATGCCTATTCGAGCGTCATTATCACCCCTCAAGCTTCGGCTTGGTGTTGAGGCCTGCTGTAAAGGCA	Ascomycota; saccharomyceta; Pezizomycotina; leotiomyceta; sordariomyceta; Leotiomycetes; Helotiales; Dermateaceae; Trichosporiella	Trichosporiella cerebriformis	1	5e-109	1	Dey Lab
Tallinn	TREC_T_29	T45	20/06/2023_PM	59.449722, 24.788056	LENNUSADAM	N/A	1	5-40 um	Solid	CpM	Strepto / Doxy: 100 mg/L Streptomycin sulfate salt + 105 mg/L Doxycycline hyclate 97%	CCCTCTAAAATCAGTGGCAGTGCTGTCAGGCTCTAAGCGTAGTAATTTCATCGCTATAGGGTCCTGGTGGATACTCGTCA	Ascomycota; saccharomyceta; Pezizomycotina; leotiomyceta; sordariomyceta; Leotiomycetes; Helotiales; Helotiales incertae sedis; Cadophora	Cadophora sp.	1	2e-108	0.9911	Dey Lab
Tallinn	TREC_T_38	T1	17/06/2023_PM	59.447156, 24.799140	LENNUSADAM	N/A	3	5-40 um	Solid	CpM	Strepto / Doxy	TTTGATAGTACCTTACTACTTGGATAACCGTGGTAATTCTAGAGCTAATACATGCTAAAAATCCCGACTTCGGAAGGGATGTATTTATTAGATTAAAAACCAATGCCCTCTGGGCTCTTTGGTGATTCATGATAACTTCTCGAATCGCACGGCCTTGCGCCGGCGATGGTTCATTCAAATTTCTTCCCTATCAACTTTCGATGTTTGGGTATTGGCCAAACATGGTTGCAACGGGTAACGGAGGGTTAGGGCTCGACCCCGGAGAAGGAGCCTGAGAAACGGCTACTACATCCAAGGAAGGCAGCAGGCGCGCAAATTACCCAATCCCGACACGGGGAGGTAGTGACAATAAATACTGATACAGGGCTCTTTTGGGTCTTGTAATTGGAATGAGTACAA…	Ascomycota	Lecanicillium sp. CCF 5201	0.98	0	0.9692	Dey Lab
Tallinn	TREC_T_39	T2	17/06/2023_PM	59.447156, 24.799140	LENNUSADAM	N/A	3	5-40 um	Solid	CpM	Strepto / Doxy	ACTACTTGGATAACCGTGGTAATTCTACAGCTAATACATGCTAAAAATCCCGACTTCGGAAGGGATGTATTTATTAGATTAAAAACCAATGCCCTCTGGGCTCTTTGGTGATTCATGATAACTTCTCGAATCGCACGGCCTTGCGCCGGCGATGGTTCATTCAAATTTCTTCCCTATCAACTTTCGATGTTTGGGTATTGGCCAAACATGGTTGCAACGGGTAACGGAGGGTTAGGGCTCGACCCCGGAGAAGGAGCCTGAGAAACGGCTACTACATCCAAGGAAGGCAGCAGGCGCGCAAATTACCCAATCCCGACACGGGGAGGTAGTGACAATAAATACTGATACAGGGCTCTTTTGGGTCTTGTAATTGGAATGAGTACAATTTAAATCCCTTAA…	Ascomycota	Lecanicillium sp. CCF 5201	0.99	0	0.9679	Dey Lab
Tallinn	TREC_T_40	T3	21/06/2023_PM	59.449444, 24.787778	LENNUSADAM	N/A	1	5-40 um	Solid	CpM	Kan / Cloxa	GTGAACTGCGAATGGCTCATTAAATCAGTTATCGTTTATTTGATAGTACCTTACTACTTGGATAACCGTGGTAATTCTAGAGCTAATACATGCTAAAAACCTCGACTTCGGAAGGGGTGTATTTATTAGATAAAAAACCAATGCCCTTCGGGGCTCCTTGGTGATTCATAATAACTTAACGAATCGCATGGCCTTGTGCCGGCGATGGTTCATTCAAATTTCTGCCCTATCAACTTTCGATGGTAGGATAGTGGCCTACCATGGTTTCAACGGGTAACGGGGAATTAGGGTTCTATTCCGGAGAGGGAGCCTGAGAAACGGCTGCCACATCCAAGGAAGGCAGCAGGCGCGCAAATTACCCAATCCCGACACGGGGAGGTAGTGACAATAAATACTGAT…	Ascomycota	Rhexocercosporidium carotae	1	0	0.9982	Dey Lab
Tallinn	TREC_T_41	T4	21/06/2023_PM	59.449444, 24.787778	LENNUSADAM	N/A	1	5-40 um	Solid	CpM	Kan / Cloxa	NCTGCGATGGCTCATTAAATCAGTTATCGTTTATTTGATAGTACCTTACTACTTGGATAACCGTGGTAATTCTAGAGCTAATACATGCTAAAAACCTCGACTTCGGAAGGGGTGTATTTATTAGATAAAAAACCAATGCCCTTCGGGGCTCCTTGGTGATTCATAATAACTTAACGAATCGCATGGCCTTGTGCCGGCGATGGTTCATTCAAATTTCTGCCCTATCAACTTTCGATGGTAGGATAGTGGCCTACCATGGTTTCAACGGGTAACGGGGAATTAGGGTTCTATTCCGGAGAGGGAGCCTGAGAAACGGCTGCCACATCCAAGGAAGGCAGCAGGCGCGCAAATTACCCAATCCCGACACGGGGAGGTAGTGACAATAAATACTGATACAGG…	Ascomycota	Rhexocercosporidium carotae	0.99	0	0.9939	Dey Lab
Tallinn	TREC_T_42	T5	18/06/2023_AM	-	LENNUSADAM	N/A	1	5-40 um	Solid	CpM	Kan / Cloxa	GAAACTGCGATGGCTCATTAAATCAGTTATCGTTTATTTGATAGTACCTTACTACTTGGATAACCGTGGTAATTCTAGAGCTAATACATGCTAAAAACCTCGACTTCGGAAGGGGTGTATTTATTAGATAAAAAACCAATGCCCTTCGGGGCTCCTTGGTGATTCATAATAACTTAACGAATCGCATGGCCTTGTGCCGGCGATGGTTCATTCAAATTTCTGCCCTATCAACTTTCGATGGTAGGATAGTGGCCTACCATGGTTTCAACGGGTAACGGGGAATTAGGGTTCTATTCCGGAGAGGGAGCCTGAGAAACGGCTGCCACATCCAAGGAAGGCAGCAGGCGCGCAAATTACCCAATCCCGACACGGGGAGGTAGTGACAATAAATACTGATAC…	Ascomycota	Rhexocercosporidium carotae	1	0	0.9939	Dey Lab
Tallinn	TREC_T_43	T6	18/06/2023_AM	-	LENNUSADAM	N/A	1	5-40 um	Solid	CpM	Kan / Cloxa	NGNGAACTGCGAATGGCTCATTAAATCAGTTATCGTTTATTTGATAGTACCTTACTACATGGATAACCGTGGTAATTCTAGAGCTAATACATGCTAAAAACCTCGACTTCGGAAGGGGTGTATTTATTAGATAAAAAACCAATGCCCTTCGGGGCTCCTTGGTGAATCATAATAACTTAACGAATCGCATGGCCTTGCGCCGGCGATGGTTCATTCAAATTTCTGCCCTATCAACTTTCGATGGTAGGATAGTGGCCTACCATGGTATCAACGGGTAACGGGGAATTAGGGTTCGACTCCGGAGAGGGAGCCTGAGAAACGGCTACCACATCCAAGGAAGGCAGCAGGCGCGCAAATTACCCAATCCCGACACGGGGAGGTAGTGACAATAAATACTGA…	Ascomycota	Cladosporium sp. 7F	0.99	0	0.9944	Dey Lab
Tallinn	TREC_T_44	T7	18/06/2023_AM	-	LENNUSADAM	N/A	1	5-40 um	Solid	CpM	Kan / Cloxa	NGNGAACTGCGAATGGCTCATTAAATCAGTTATCGTTTATTTGATAGTACCTTACTACATGGATAACCGTGGTAATTCTAGAGCTAATACATGCTAAAAACCTCGACTTCGGAAGGGGTGTATTTATTAGATAAAAAACCAATGCCCTTCGGGGCTCCTTGGTGAATCATAATAACTTAACGAATCGCATGGCCTTGCGCCGGCGATGGTTCATTCAAATTTCTGCCCTATCAACTTTCGATGGTAGGATAGTGGCCTACCATGGTATCAACGGGTAACGGGGAATTAGGGTTCGACTCCGGAGAGGGAGCCTGAGAAACGGCTACCACATCCAAGGAAGGCAGCAGGCGCGCAAATTACCCAATCCCGACACGGGGAGGTAGTGACAATAAATACTGA…	Ascomycota	Cladosporium bruhnei	0.99	0	0.9935	Dey Lab
Tallinn	TREC_T_45	T8	21/06/2023_AM	59.45, 24.788056	LENNUSADAM	N/A	2 & 3	5-40 um	Solid	CpM	Strepto / Doxy	NNGTGAAACTGCGAATGGCTCATTAAATCAGTCATAGTTTATTTGATGGTACCTTACTACATGGATAACTGTGGTAATTCTAGAGCTAATACATGCTGAAAAATCCCGACTTCTGGAAGGGATGTATTTATTAGATCCAAAACCAATGGCCTTCGGGTCTCCTTGGTGAATCATGATAACTGCTCGAATCGCATGGCCTTGCGCCGGCGATGCTTCATTCAAATATCTGCCCTATCAACTTTCGATGGTAGGATAGAGGCCTACCATGGTGATGACGGGTAACGGGGAATAAGGGTTCGATTCCGGAGAGAGGGCCTGAGAAACGGCCCTCAGGTCTAAGGACACGCAGCAGGCGCGCAAATTATCCCCTGGCAACACTTTGCCGAGATAGTGACAATA…	Basidiomycota	Rhodotorula glutinis strain Nc15MB-3	0.99	0	0.9949	Dey Lab
Tallinn	TREC_T_46	T10	21/06/2023_AM	59.45, 24.788056	LENNUSADAM	N/A	2 & 3	5-40 um	Solid	CpM	Strepto / Doxy	AATACATGCTAAAAACCCCGACTTCGGAAGGGGTGTATTTATTAGATTAAAAACCAATGCCCTTCGGGGCTCCTTGGTGATTCATGATAACTTCTCGAATCGCATGGCCTTGCGCCGGCCATGGTTCATTCAAATTTCTTCCCTATCAACTTTCGATGTTTGGGTATTGGCCAAACATGGTTGCAACGGGTAACGGAGGGTTAGGGCTCGACCCCGGAGAAGGAGCCTGAGAAACGGCTACTACATCCAAGGAAGGCAGCAGGCGCGCAAATTACCCAATCCCGACTCGGGGAGGTAGTGACAATAAATACTGATACAGGGCTCTTTAGGGTCTTGTAATTGGAATGAGTACAATTTAAATCCCTTAACGAGGAACAATTGGAGGGCAAGTCTGGTGCC…	Ascomycota	Emericellopsis pallida	0.99	0	0.9834	Dey Lab
Tallinn	TREC_T_47	T11	17/06/2023_PM	59.447156, 24.799140	LENNUSADAM	N/A	3	5-40 um	Solid	CpM	Kan / Cloxa	ATTTGATAGTACCTGTACTACTTGGATAACCGTGGTAATTCTAGAGCTAATACATGCTAAAAATCCCGACTTCGGAAGGGATGTATTTATTAGATTAAAAACCAATGCCCTCTGGGCTCTTTGGTGATTCATGATAACTTCTCGAATCGCACGGCCTTGCGCCGGCGATGGTTCATTCAAATTTCTTCCCTATCAACTTTCGATGTTTGGGTATTGGCCAAACATGGTTGCAACGGGTAACGGAGGGTTAGGGCTCGACCCCGGAGAAGGAGCCTGAGAAACGGCTACTACATCCAAGGAAGGCAGCAGGCGCGCAAATTACCCAATCCCGACACGGGGAGGTAGTGACAATAAATACTGATACAGGGCTCTTTTGGGTCTTGTAATTGGAATGAGTAC…	Ascomycota	Lecanicillium sp. CCF 5201	0.99	0	0.9929	Dey Lab
Tallinn	TREC_T_48	T13	17/06/2023_PM	59.447156, 24.799140	LENNUSADAM	N/A	3	5-40 um	Solid	CpM	Kan / Cloxa	ATAGTACCTTGCTAATTGGCATACGCCTGGCAATTCTAGAGCTAATACATGCATTCAAGCCCAACCTCTGGAAGGGCTGTATTTATTAGATAAAAAATCAACAACCTTAGATGATTCATAATAACTTGTCGAATCGCATGGCCTCGGGCCGGCGATGGTTCATTCAAATTTCTGCCCTATCAACTTTCGATGGTAGGATAGAGGCCTACCATGGTTTCAACGGGTAACGGGGAATAAGGGTTCGGTTCCGGAGAGGGAGCCTGAGAAACGGCTACCACATCCAAGGAAGGCAGCAGGCGCGCAAATTACCCAATCCTGACACAGGGAGGTAGTGACAATAAATAACGATACAGGGCCCTTTTGGGTCTTGTAATTGGAATGAGTACAATGTAAATACCT…	Saccharomycetales	Metschnikowia bicuspidata NRRL YB-4993	1	0	0.9929	Dey Lab
Tallinn	TREC_T_49	T14	17/06/2023_PM	59.447156, 24.799140	LENNUSADAM	N/A	3	5-40 um	Solid	MB	Kan / Cloxa	CATTATATAAGTTATCGTTTATTTGATAGTACCTTACTACTTGGATAACCGTGGTAATTCTAGAGCTAATACATGCTAAAAATCCCGACTTCGGAAGGGATGTATTTATTAGATTAAAAACCAATGCCCTCTGGGCTCTTTGGTGATTCATGATAACTTCTCGAATCGCACGGCCTTGCGCCGGCGATGGTTCATTCAAATTTCTTCCCTATCAACTTTCGATGTTTGGGTATTGGCCAAACATGGTTGCAACGGGTAACGGAGGGTTAGGGCTCGACCCCGGAGAAGGAGCCTGAGAAACGGCTACTACATCCAAGGAAGGCAGCAGGCGCGCAAATTACCCAATCCCGACACGGGGAGGTAGTGACAATAAATACTGATACAGGGCTCTTTTGGGTC…	Ascomycota	Lecanicillium sp. CCF 5201	0.98	0	0.9862	Dey Lab
Tallinn	TREC_T_50	T16	18/06/2023_AM	-	LENNUSADAM	N/A	1	5-40 um	Solid	MB	Kan / Cloxa	GGAAATTCTAGAGCTAATACATGCTAAAAACCTCGACTTCGGAAGGGGTGTATTTATTAGATAAAAAACCAATGCCCTTCGGGGCTCCTTGGTGAATCATAATAACTTAACGAATCGCATGGCCTTGCGCCGGCGATGGTTCATTCAAATTTCTGCCCTATCAACTTTCGATGGTAGGATAGTGGCCTACCATGGTATCAACGGGTAACGGGGAATTAGGGTTCGACTCCGGAGAGGGAGCCTGATAAACGGCTACCACATCCAAGGAAGGCAGCAGGCGCGCAAATTACCCAATCCCGACACGGGGAGGTAGTGACAATAAATACTGATACAGGGCTCTTTTGGGTCTTGTAATTGGAATGAGTACAATTTAAATCCCTTAACGAGGAACAATTGGAG…	Ascomycota	Cladosporium sp. B01	1	0	0.9823	Dey Lab
Tallinn	TREC_T_51	T20	17/06/2023_PM	59.447156, 24.799140	LENNUSADAM	N/A	3	5-40 um	Solid	MB	Strepto / Doxy	TTTGATAGTACCTTACTACTTGGATAACCGTGGTAATTCTAGAGCTAATACATGCTAAAAATCCCGACTTCGGAAGGGATGTATTTATTAGATTAAAAACCAATGCCCTCTGGGCTCTTTGGTGATTCATGATAACTTCTCGAATCGCACGGCCTTGCGCCGGCGATGGTTCATTCAAATTTCTTCCCTATCAACTTTCGATGTTTGGGTATTGGCCAAACATGGTTGCAACGGGTAACGGAGGGTTAGGGCTCGACCCCGGAGAAGGAGCCTGAGAAACGGCTACTACATCCAAGGAAGGCAGCAGGCGCGCAAATTACCCAATCCCGACACGGGGAGGTAGTGACAATAAATACTGATACAGGGCTCTTTTGGGTCTTGTAATTGGAATGAGTACAA…	Ascomycota	Lecanicillium sp. CCF 5201	0.99	0	0.9835	Dey Lab
Tallinn	TREC_T_52	T21	21/06/2023_PM	59.449444, 24.787778	LENNUSADAM	N/A	1	5-40 um	Solid	CpM	Kan / Cloxa	GATAGTACCCTACTACTTGGATACCCGTGGTAATTCTAGAGCTAATACATGCTAAAAATCCCGACTTCTGGAAGGGATGTATTTATTAGATAAAAAACCAATGCCTTCGGGCTCCTTGGTGATTCATAATAACTTTACGAATCGCATGGCCTTGCGCCGGCGATGGTTCATTCAAATTTCTGCCCTATCAACTTTCGATGGTAGGATAGAGGCCTACCATGGTTTTGACGGGTAACGGGGAATAAGGGTTCGATTCCGGAGAGGGAGCCTGAGAAACGGCTACCACATCCAAGGAAGGCAGCAGGCGCGCAAATTACCCAATCCCGACACGGGGAGGTAGTGACAATAAATAACAATACAGGGCTCTTTTGGGTCTTGTAATTGGAATGAGTACAATTT…	Ascomycota	Protomyces inouyei	1	0	0.9763	Dey Lab
Tallinn	TREC_T_53	T22	21/06/2023_PM	59.449444, 24.787778	LENNUSADAM	N/A	1	5-40 um	Solid	CpM	Kan / Cloxa	NACTGCGAATGGCTCATTAAATCAGTTATAGTTTATTTGATGGTACCTTACTACATGGATAACTGTGGTAATTCTAGAGCTAATACATGCTGAAAAGCCCCGACTTCTGGAAGGGGTGTATTTATTAGATAAAAAACCAATGGCGGGTAACCGTCTTGCGTTGATTCATGATAACTGCTCGAATCGCATGGCCTTGCGCCGGCGATGCTTCATTCAAATATCTGCCCTATCAACTTTCGATGGTAGGATAGAGGCCTACCATGGTGATGACGGGTAACGGGGAATAAGGGTTCGATTCCGGAGAGAGGGCCTGAGAAACGGCCCTCAGTCCTAAGGGACGCAGCAGGCGCGCAAATTATCCCATCCCGACACGGGGAGATAGTGACAATAAATAACAAT…	Basidiomycota	Cystobasidium sp.	0.99	0	0.9991	Dey Lab
Tallinn	TREC_T_54	T24	18/06/2023_AM	-	LENNUSADAM	N/A	1	5-40 um	Solid	CpM	-	ACTGCGAATGGCTCATTAAATCAGTTATAGTTTATTTGATGGTACCTTGCTACATGGATAACTGTGGTAATTCTAGAGCTAATACATGCTGAAAAGCCCCGACTTCTGGAAGGGGTGTATTTATTAGATAAAAAACCAATGGGTGAAAGCCCTTCTTGGTGATTCATGATAACTTCTCGAATCGCATGGCCTTGTGCCGGCGATGCTTCATTCAAATATCTGCCCTATCAACTTTCGATGGTAGGATAGAGGCCTACCATGGTGGCAACGGGTAACGGGGAATTAGGGTTCGATTCCGGAGAGGGAGCCTGAGAAACGGCTACCACATCCAAGGAAGGCAGCAGGCGCGCAAATTACCCAATCCCGACACGGGGAGGTAGTGACAATAAATAACAATGC…	Basidiomycota	Naganishia sp. strain 18SA34V	1	0	0.9956	Dey Lab
Tallinn	TREC_T_55	T26	21/06/2023_PM	59.449444, 24.787778	LENNUSADAM	N/A	1	5-40 um	Solid	CpM	Strepto / Doxy	NGATAGTACCTTACTACTTGGATAACCGTGGTAATTCTAGAGCTAATACATGCTAAAAACCTCGACTTCGGAAGGGGTGTATTTATTAGATAAAAAACCAATGCCCTTCGGGGCTCCTTGGTGATTCATAATAACTTAACGAATCGCATGGCCTTGTGCCGGCGATGGTTCATTCAAATTTCTGCCCTATCAACTTTCGATGGTAGGATAGTGGCCTACCATGGTTTCAACGGGTAACGGGGAATTAGGGTTCTATTCCGGAGAGGGAGCCTGAGAAACGGCTGCCACATCCAAGGAAGGCAGCAGGCGCGCAAATTACCCAATCCCGACACGGGGAGGTAGTGACAATAAATACTGATACAGGGCTCTTTTGGGTCTTGTAATTGGAATGAGTACAAT…	Basidiomycota	Leotiomycetes sp. IK_Pi03	0.99	0	0.9982	Dey Lab
Kristineberg	TREC_K_25	A1	03/08/2023_AM	58.323611, 11.544167		N/A	3	20-200 um	Solid	MB	Kan / Cloxa	TCTAGAGCTAATACATGCTAAAAACCTCGACTTCGGAAGGGGTGTATTTATTAGATAAAAAACCAATGCCCTTCGGGGCTCCTTGGTGATTCATAATAACTTAACGAATCGCATGGCCTTGTGCCGGCGATGGTTCATTCAAATTTCTGCCCTATCAACTTTCGATGGTAGGATAGTGGCCTACCATGGTTTCAACGGGTAACGGGGAATTAGGGTTCTATTCCGGAGAGGGAGCCTGAGAAACGGCTGCCACATCCAAGGAAGGCAGCAGGCGCGCAAATTACCCAATCCCGACACGGGGAGGTAGTGACAATAAATACTGATACAGGGCTCTTTTGGGTCTTGTAATTGGAATGAGTACAATTTAAATCCCTTAACGAGGAACAATTGGAGGGCAAG…	Ascomycota	Leotiomycetes sp. IK_Pi03	1	0	0.988	Dey Lab
Kristineberg	TREC_K_26	B3	03/08/2023_AM	58.323611, 11.544167		N/A	7	10-40 um	Solid	MB	Kan / Cloxa	GANCTGCGAATGGCTCATTAAATCAGTTATAGTTTATTTGATGGTACATTGCTACATGGATAACTGTGGTAATTCTAGAGCTAATACATGCTTAAAAGCCCCGACTTCTGGAAGGGGTGTATTTATTAGATAAAAAACCAATGGGTGAAAGCCCTCCTTGGTGATTCATAATAACTTCTCGAATCGCATGGCCTTGTGCCGGCGATGCTTCATTCAAATATCTGCCCTATCAACTTTCGATGGTAGGATAGAGGCCTACCATGGTATCAACGGGTAACGGGGAATTAGGGTTCGATTCCGGAGAGGGAGCCTGAGAAACGGCTACCACATCCAAGGAAGGCAGCAGGCGCGCAAATTACCCAATCCCGACACGGGGAGGTAGTGACAATAAATAACAAT…	Basidiomycota	Solicoccozyma terrea (Cryptococcus terreus strain CBS7051)	0.99	0	0.9973	Dey Lab
Kristineberg	TREC_K_27	B8	03/08/2023_AM	58.323611, 11.544167		N/A	7	10-40 um	Solid	MB	Kan / Cloxa	CTGTGAACTGCGAATGGCTCATTAAATCAGTTATAGTTTATTTGATGGTAACTTGCTACATGGATAACTGTGGTAATTCTAGAGCTAATACATGCATAAAAGCCCCGACTTCTGGAAGGGGTGTATTTATTAGATAAAAAACCAATGGGTGCAAGCCCTTCATGGTGATTCATAATAACTTCTCGAATCGCATGGCCTTGTGCCGGCGATGCTTCATTCAAATATCTGCCCTATCAACTTTCGATGGTAGGATAGAGGCCTACCATGGTATCAACGGGTAACGGGGAATTAGGGTTCGATTCCGGAGAGGGAGCCTGAGAAACGGCTACCACATCCAAGGAAGGCAGCAGGCGCGCAAATTACCCAATCCCGACACGGGGAGGTAGTGACAATAAATAA…	Basidiomycota	Holtermanniella takashimae	1	0	0.9991	Dey Lab
Kristineberg	TREC_K_29	D2	02/08/2023_PM	58.256944, 11.454444		N/A	2	10-40 um	Solid	MB	Strepto / Doxy	AACTGCGAATGGCTCATTAAATCAGTTATCGTTTATTTGATAGTACCTTACTACTTGGATAACCGTGGTAATTCTAGAGCTAATACATGCTAAAAACCTCGACTTCGGAAGGGGTGTATTTATTAGATAAAAAACCAATGCCCTTCGGGGCTCCTTGGTGATTCATAATAACTTAACGAATCGCATGGCCTTGTGCCGGCGATGGTTCATTCAAATTTCTGCCCTATCAACTTTCGATGGTAGGATAGTGGCCTACCATGGTTTCAACGGGTAACGGGGAATTAGGGTTCTATTCCGGAGAGGGAGCCTGAGAAACGGCTGCCACATCCAAGGAAGGCAGCAGGCGCGCAAATTACCCAATCCCGACACGGGGAGGTAGTGACAATAAATACTGATACA…	Ascomycota	Rhexocercosporidium carotae	1	0	1	Dey Lab
Kristineberg	TREC_K_37	F3	05/08/2023_PM	58.247264, 11.450775	N/A	Forrest	-	Forrest litter	Solid	CpM	Kan / Cloxa	NNNCTGCGAATGGCTCATTAAATCAGTCATAGTTTATTTGATGGTACCCTACTACATGGATAACTGTGGTAATTCTAGAGCTAATACATGCTGAAAAATCTCGACTTCTGGAAGAGATGTATTTATTAGATCCAAAACCAATGGCCTTCGGGTCCCTATGGTGAATCATGATAACTGCTCGAATCGCATGGCCTTGCGCCGGCGATGCTTCATTCAAATATCTGCCCTATCAACTTTCGATGGTAGGATAGAGGCCTACCATGGTGATGACGGGTAACGGGGAATAAGGGTTCGATTCCGGAGAGAGGGCCTGAGAAACGGCCCTCAGGTCTAAGGACACGCAGCAGGCGCGCAAATTATCCCCTGGCAACACTTTGCCGAGATAGTGACAATAAATAA…	Basidiomycota	Leucosporidium yakuticum CBS 8621	0.99	0	0.9956	Dey Lab
Kristineberg	TREC_K_38	F5	05/08/2023_PM	58.247264, 11.450775	N/A	Forrest	-	Forrest litter	Solid	CpM	Kan / Cloxa	GGCTCATTAAATCAGTTATAGTTTATTTGATGGTACCTTACTACATGGATAACTGTGGTAATTCTAGAGCTAATACATGCTGAAAAGCCCCGACTTCTGGAAGGGGTGTATTTATTAGATAAAAAACCAACGCAGGCAACTGCTCCCTTGGTGATTCATAATAACTTCTCGAATCGTATGACCTTGTGTCGACGATGCTTCATTCAAATATCTGCCCTATCAACTTTCGATGGTAGGATAGAGGCCTACCATGGTTTCAACGGGTAACGGGGAATAAGGGTTCGATTCCGGAGAGGGAGCCTGAGAAACGGCTACCACATCCAAGGAAGGCAGCAGGCGCGCAAATTACCCAATCCCGACACGGGGAGGTAGTGACAATAAATAACAATATAGGGCTCT…	Basidiomycota	Cystofilobasidium infirmominiatum strain Nc34RA-1	1	0	0.9982	Dey Lab
Kristineberg	TREC_K_39	F7	05/08/2023_PM	58.247264, 11.450775	N/A	Forrest	-	Forrest litter	Solid	CpM	Kan / Cloxa	NNNGATGGTATCTTGCTACATGGATAACTGTGGTAATTCTAGAGCTAATACATGCTGAAAAGCCCCGACTTCTGGAAGGGGTGTATTTATTAGATAAAAAACCAATGGGTGCAAGCCCTCTATGGTGATTCATAATAACTTCTCGAATCGCATGGCCTTGTGCCGGCGATGCTTCATTCAAATATCTGCCCTATCAACTTTCGATGGTAGGATAGAGGCCTACCATGGTATCAACGGGTAACGGGGAATTAGGGTTCGATTCCGGAGAGGGAGCCTGAGAAACGGCTACCACATCCAAGGAAGGCAGCAGGCGCGCAAATTACCCAATCCCGACACGGGGAGGTAGTGACAATAAATAACAATACAGGGCTCTTTTGGGCCTTGTAATTGGAATGAGTA…	Basidiomycota - Tremellomycetes	Teunia sp. strain XZY194-1	0.99	0	0.9946	Dey Lab
Kristineberg	TREC_K_40	F9	05/08/2023_PM	58.247264, 11.450775	N/A	Forrest	-	Forrest litter	Solid	CpM	Kan / Cloxa	TTGATGGTACCCTACTACATGGATAACTGTGGTAATTCTAGAGCTAATACATGCTGAAAAATCTCGACTTCTGGAAGAGATGTATTTATTAGATCCAAAACCAATGGCCTTCGGGTCTCTATGGTGAATCATGATAACTGCTCGAATCGCATGGCCTTGCGCCGGCGATGCTTCATTCAAATATCTGCCCTATCAACTTTCGATGGTAGGATAGAGGCCTACCATGGTGATGACGGGTAACGGGGAATAAGGGTTCGATTCCGGAGAGAGGGCCTGAGAAACGGCCCTCAGGTCTAAGGACACGCAGCAGGCGCGCAAATTATCCCCTGGCAACACTTTGCCGAGATAGTGACAATAAATAACAATGCAGGGCTCTTACGGGTCTTGCAATTGGAATGA…	Basidiomycota	Leucosporidium yakuticum CBS 8621	1	0	0.9957	Dey Lab
Kristineberg	TREC_K_41	G1	03/08/2023_AM	58.323611, 11.544167		N/A	7	10-40 um	Solid	CpM	Kan / Cloxa	CATGGATAACTGTGGTAATTCTAGAGCTAATACATGCGTAAAAAGCCCCGACTTCTGGAAGGGGTGTATTTATTAGATAAAAACCATCCTCCTCGGAGTTTGGTGATTCATAATAACTTCTCGAATCGCACGGCCTTGTGCTGGCGATGCTTCATTCAAATATCTGCCCTATCAACTGTCGATGGTAGGATAGAGGCCTACCATGGTTGCAACGGGTAACGGGGAATAAGGGTTCGATTCCGGAGAGGGAGCCTGAGAAACGGCTACCACATCCAAGGAAGGCAGCAGGCGCGCAAATTACCCAATCCCGACACGGGGAGGTAGTGACAATAAATAACAATGCAGGGCCCTTTTGGGTCTTGTAATTGGAATGAGTACAATTTAAATCCCTTAACGAGG…	Basidiomycota	Sporisorium reilianum f. sp. reilianum strain SRS1_H2-8	0.99	0	0.9982	Dey Lab
Kristineberg	TREC_K_42	G2	03/08/2023_PM	58.256667, 11.451944		N/A	3	10-40 um	Solid	CpM	Kan / Cloxa	TGGTATCTTGCTACATGGATAACTGTGGTAATTCTAGAGCTAATACATGCTGAAAAGCCCCGACTTCTGGAAGGGGTGTATTTATTAGATAAAAAACCTTCGCCTTCGGGCTCTTGGTGATTCATAATAACTTCTCGAATCGCATGGCCTTGTGCCGGCGATGCTTCATTCAAATATCTGCCCTATCAACTTTCGATGGTAGAGTAGTGGTCTACCATGGTATCAACGGGTAACGGGGAATTAGGGTTCGATTCCGGAGAGGGAGCCTGAGAAACGGCTACCACATCCAAGGAAGGCAGCAGGCGCGCAAATTACCCAATCCCGACACGGGGAGGTAGTGACAATAAATAACAATATAGGGCTCTATTGGGTCTTATAATTGGAATGAGTACAATTTAA…	Basidiomycota - Tremellomycetes	Vishniacozyma sp. HYZ-2023a strain CGMCC2.6457	0.99	0	0.9884	Dey Lab
Kristineberg	TREC_K_43	G6	06/08/2023_AM	58.269670, 11.417461	N/A	Pond	-	-	Solid	CpM	Kan / Cloxa	TTAACGAGGAACAACTGGAGGGCAAGTCTGGTGCCAGCAGCCGCGGTAATTCCAGCTCCAGTAGCGTATATTAAAGTTGTTGCAGTTAAAAAGCTCGTAGTCGAACTTCGGACCTGGCGGGATGGTCCGCCTTACGGTGTGTACTGTCCGGCCGGGTCTTACCTCCTGGTGAGCCCGTATGCCCTTTATTGGGTGTGCGGTGGAACCAGGAATTTTACCTTGAGAAAATTAGAGTGTTCAAAGCAGGCATAAGCCCGAATACATTAGCATGGAATAATAGAATAGGACGTGCGGTTCTATTTTGTTGGTTTCTAGGATCGCCGTAATGATTAATAGGGACGGTCGGGGGCATTAGTATTCAGTTGCTAGAGGTGAAATTCTTAGATTTACTGAAGACTA…	Basidiomycota - Tremellomycetes	Papiliotrema horticola KBP Y-6685	1	0	0.9933	Dey Lab
Kristineberg	TREC_K_44	G7	06/08/2023_AM	58.269670, 11.417461	N/A	Pond	-	-	Solid	CpM	Kan / Cloxa	ACTGTGGAATTCTAAAGCTAATACATGCTGAAAAGCCCCGACTTTACGGAAGGGGTGTATTTATTAGATAAAAAACCAATGGGTGAAAGCCCTTCTTGGTGATTCATAATAACTTCTCGAATCGCATGGCCTTGTGCCGGCGATGCTTCATTCAAATATCTGCCCTATCAACTTTCGATGGTAGGATAGAGGCCTACCATGGAATCAACGGGTAACGGGGAATTAGGGTTCGATTCCGGAGAGGGAGCCTGAGAAACGGCTACCACATCCAAAGAAGGCAGCAGGCGCGCAAATTACCCAATCCCGACACGGGGAGGTAATGACAATA	Basidiomycota	Solicoccozyma sp. isolate ATC4	1	2e-160	0.9848	Dey Lab
Kristineberg	TREC_K_47	I2	03/08/2023_AM	58.323611, 11.544167		N/A	3	20-200 um	Solid	CpM	Strepto / Doxy	GTTCGTTCTACATGGATAACCGTGGAAAATCTAGAGCTAATACATGCGTAAAGCCCCGACTTTTGGAGGGGTGTATTTATTAGATAAAAAATCAATGCCCTCGGGCCTTTTGATGATTCATAATAACTTTTCGAAGCTCATGGCCTTGTGCCGGAGCTGGTTCATTCAAATTTCTGCCCTATCAACTTTCGATGGTAGGATAGAGGCCTACCATGGTTTTCACGGGTAACGGGGAATAAGGGTTCGATTCCGGAGAGGGAGCCTGAGAAACGGCTACCACATCCAAGGAAGGCAGCAGGCGCGCAAATTACCCAATCCTGACACAGGGAGGTAGTGACAATATATAACGATACAGGGCCTTTGGTCTTGTAATTGGAATGAGTACAATGTAAATACCTT…	Ascomycota;Budding yeast	[Candida] pseudolambica strain NRRL Y-17318	0.99	0	0.9915	Dey Lab
Kristineberg	TREC_K_48	I3	03/08/2023_PM	58.256667, 11.451944		N/A	3	10-40 um	Solid	CpM	Strepto / Doxy	GCTCATTAAATCAGTTATAGTTTATTTGATGGTACCTTACTACATGGATAACTGTGGTAATTCTAGAGCTAATACATGCTGAAAAGCCCCGACTTCTGGAAGGGGTGTATTTATTAGATAAAAAACCAATGGCGGGTAACCGTCTTGCGTTGATTCATAATAACTTCTCGAATCGCATGGCCTTGCGCCGGCGATGCTTCATTCAAATATCTGCCCTATCAACTTTCGATGGTAGGATAGAGGCCTACCATGGTTATGACGGGTAACGGGGAATAAGGGTTCGATTCCGGAGAGAGGGCCTGAGAAACGGCCCTCAGTCCTAAGGGACGCAGCAGGCGCGCAAATTATCCCATCCCGACACGGGGAGATAGTGACAATAAATAACAATATAGGGCTCTT…	Basidiomycota	Sakaguchia dacryoidea IAM 13522	1	0	0.9974	Dey Lab
Kristineberg	TREC_K_49	I5	03/08/2023_AM	58.323611, 11.544167		N/A	3	20-200 um	Solid	CpM	Strepto / Doxy	TCAAATTTCTGCCCTATCAACTTTCGATGGAGGATAGTGGCCTACCATGGTATCAACGGGTAACGGGGAATTAGGGTTCTACTCCGAAGAGGGAGCCTGAGAAACGGCTACCACATCCAAGGAAGGCAGCAGGCGCGCAAATTACCCTATCCCGACACGGGGAGGTAGTGACAATAAATACTGATACAGGGCTCTTTTGTGTCTTGTAATTGGAATGA	Ascomycota	Teratosphaeria microspora clone 36ssu-21 / Neocatenulostroma microsporum	1	3e-101	0.9817	Dey Lab
Kristineberg	TREC_K_50	I6	03/08/2023_AM	58.323611, 11.544167		N/A	3	20-200 um	Solid	CpM	Strepto / Doxy	AACCGTGGTAATTCTAGAGCTAATACATGCTAAAAACCCCGACTTCGGAAGGGGTGTATTTATTAGATTAAAAACCAATGCCCTCCGGGGCTTACTGGTGATTCATGATAACTTCGCGAATCGCATGGCCTTGCGCCGGCGATGGTTCATTCAAATTTCTTCCCTATCAACTTTCGATGGTTGGGTATTGGCCAAACATGGTTGCAACGGGTAACGGAGGGTTAGGGCTCGACCCCGGAGAAGGAGCCTGAGAAACGGCTACTACATCCAAGGAAGGCAGCAGGCGCGCAAATTACCCAATCCCGACTCGGGGAGGTAGTGACAATAAATACTGATACAGGGCTCTTTAGGGTCTTGTAATTGGAATGAGTACAATTTAAATCCCTTAACGAGGAACAA…	Ascomycota	Geosmithia microcorthyli	0.99	0	0.9697	Dey Lab
Kristineberg	TREC_K_51	I8	05/08/2023_AM	58.256667, 11.4525		N/A	2	10-40 um	Solid	CpM	Strepto / Doxy	GTGNACTGCGAATGGCTCATTAAATCAGTTATAGTTTATTTGATGGTATCTTACTACATGGATAACTGTGGTAATTCTAGAGCTAATACATGCTTAAAAGCCCCAACTTCTGGAAGGGGTGTATTTATTAGATAAAAAACCAATGGGTGCAAGCCCTTCTTGGTGATTCATAATAACTTCTCGAATCGCATGGCCTTGCGCCGGCGATGCTTCATTCAAATATCTGCCCTATCAACTTTCGATGGTAGGATAGAGGCCTACCATGGTATCAACGGGTAACGGGGAATTAGGGTTCGATTCCGGAGAGGGAGCCTGAGAAACGGCTACCACATCCAAGGAAGGCAGCAGGCGCGCAAATTACCCAATCCCGACACGGGGAGGTAGTGACAATAAATAACA…	Basidiomycota	Apiotrichum porosum JCM 1458	0.99	0	0.9991	Dey Lab
Porto	TREC_P_1	A6	23/10/2023_PM	41.18528 N, 8.77306 W	BBDouro	N/A	2	10-40 um	Solid	MB	Strepto / Doxy	CGATGCTTCATTCAAATATCTGCCCTATCAACTTTCGATGGAAGGATAGAGGCCTACCATGGTGATGACGGGTAACGGGGAATAAGGGTTCGATTCCGGAGAGAGGGCCTGAGAAACGGCCCTCAGTCCTAAGGGACGCAGCAGGCGCGCAAATTATCCC	Basidiomycota	Halobasidium xiangyangense KCTC 27810	1	4e-74	0.9938	Dey Lab
Porto	TREC_P_2	A1	23/10/2023_AM	41.18528 N, 8.77306 W	BBDouro	N/A	2	20-200 um	Solid	MB	Strepto / Doxy	GAACTGCGAATGGCTCATTAAATCAGTTATAGTTTATTTGATGGTATCTTGCTACATGGATAACTGTGGTAATTCTAGAGCTAATACATGCTGAAAAGCCCCGACTTCTGGAAGGGGTGTATTTATTAGATAAAAAACCAATGGGTGCAAGCCCTCTTTGGTGATTCATAATAACTTCTCGAATCGCATGGCCTTGCGCCGGCGATGCTTCATTCAAATATCTGCCCTATCAACTCCGATGGTAGGATAGAGGCCTACCATGGTAGCAACGGGTAACGGGGAATTAGGGTTCGATTCCGGAGAGGGAGCCTGAGAAACGGCTACCACATCCAAGGAAGGCAGCAGGCGCGCAAATTACCCAATCCCGACACGGGGAGGTAGTGACAATAAATAACAATA…	Basidiomycota	Papiliotrema fonsecae strain KF921	0.99	0	0.9965	Dey Lab
Porto	TREC_P_3	D1	25/10/2023_PM	41.144078 N, 8.657723 W	BBDouro	N/A	5	10-20 um	Solid	CpM	Kan / Cloxa	CTGTGAACTGCGATGGCTCATTAAATCAGTTATAGTTTATTTGATGGTATCTTGCTACATGGATAACTGTGGTAATTCTAGAGCTAATACATGCTGAAAAGCCCCGACTTCTGGAAGGGGTGTATTTATTAGATAAAAAACCTTCGCCTTCGGGCTCTTGGTGATTCATAATAACTTCTCGAATCGCATGGCCTTGTGCCGGCGATGCTTCATTCAAATATCTGCCCTATCAACTTTCGATGGTAGAGTAGTGGTCTACCATGGTATCAACGGGTAACGGGGAATTAGGGTTCGATTCCGGAGAGGGAGCCTGAGAAACGGCTACCACATCCAAGGAAGGCAGCAGGCGCGCAAATTACCCAATCCCGACACGGGGAGGTAGTGACAATAAATAACAAT…	Basidiomycota	Vishniacozyma sp. HYZ-2023a strain CGMCC2.6457	1	0	0.9982	Dey Lab
Porto	TREC_P_4	E2	23/10/2023_AM	41.18528 N, 8.77306 W	BBDouro	N/A	2	20-200 um	Solid	CpM	Strepto / Doxy	GAGCTAATACATGCTGAAAAGCCCCGACTTCTGGAAGGGGGTATTTATTAGATAAAAAACCAATGGCGGGTAACCGTCTTGCGTTGATTCATGATAACTGCTCGAATCGCATGGCCTTGCGCCGGCGATGCTTCATTCAAATATCTGCCCTATCAACTT		Cystobasidium raffinophilum strain CGMCC2.3822	1	2e-73	0.9938	Dey Lab
Porto	TREC_P_5	E3	23/10/2023_AM	41.18528 N, 8.77306 W	BBDouro	N/A	2	20-200 um	Solid	CpM	Strepto / Doxy	TGTGAACTGCGAATGGCTCATTAAATCAGTTATAGTTTATTTGATGGTATCTTGCTACATGGATAACTGTGGTAATTCTAGAGCTAATACATGCTGAAAAGCCCCGACTTCCGGAAGGGGTGTATTTATTAGATAAAAAACCAATGGGTGAAAGCCCTCTATGGTGATTCATGATAACTTCTCGAATCGCATGGCCTTGCGCCGGCGATGCTTCATTCAAATATCTGCCCTATCAACTTTCGATGGTAGAGTAGTGGTCTACCATGGTATCAACGGGTAACGGGGAATTAGGGTTCGATTCCGGAGAGGGAGCCTGAGAAACGGCTACCACATCCAAGGAAGGCAGCAGGCGCGCAAATTACCCAATCCCGACACGGGGAGGTAGTGACAATAAATAAC…	Agaricomycotina	Papiliotrema sp. strain motuo45-1	1	0	0.9983	Dey Lab
Porto	TREC_P_6	E5	22/10/2023_PM	41.185278 N, 8.773056 W	BBDouro	N/A	7	10-40 um	Solid	CpM	Strepto / Doxy	NNNGTGAACTGCGAATGGCTCATTAAATCAGTTATAGTTTATTTGATGGTACCTTACTACATGGATAACTGTGGTAATTCTAGAGCTAATACATGCTGAAAAGCCCCGACTTCTGGAAGGGGTGTATTTATTAGATAAAAAACCAATGGCGGGTAACCGTCTTGCGTTGATTCATGATAACTGCTCGAATCGCATGGCCTTGCGCCGGCGATGCTTCATTCAAATATCTGCCCTATCAACTTTCGATGGTAGGATAGAGGCCTACCATGGTGATGACGGGTAACGGGGAATAAGGGTTCGATTCCGGAGAGAGGGCCTGAGAAACGGCCCTCAGTCCTAAGGGACGCAGCAGGCGCGCAAATTATCCCATCCCGACACGGGGAGATAGTGACAATAAAT…	Basidiomycota	Cystobasidium slooffiae strain SA515	0.99	0	0.9991	Dey Lab
Porto	TREC_P_7	E7	22/10/2023_PM	41.185278 N, 8.773056 W	BBDouro	N/A	7	10-40 um	Solid	CpM	Strepto / Doxy	TTTATTTGATGGTACCTTACTACATGGATAACTGTGGTAATTCTAGAGCTAATACATGCTGAAAAGCCCCGACTTCTGGAAGGGGTGTATTTATTAGATAAAAAACCAATGGCGGGTAACCGTCTTGCGTTGATTCATGATAACTGCTCGAATCGCATGGCCTTGCGCCGGCGATGCTTCATTCAAATATCTGCCCTATCAACTTTCGATGGTAGGATAGAGGCCTACCATGGTGATGACGGGTAACGGGGAATAAGGGTTCGATTCCGGAGAGAGGGCCTGAGAAACGGCCCTCAGTCCTAAGGGACGCAGCAGGCGCGCAAATTATCCCATCCCGACACGGGGAGATAGTGACAATAAATAACAATATAGGGCTCTTTTGGGTCCTATAATTGGAAT…	Basidiomycota	Cystobasidium slooffiae strain NIOLM_36	1	0	0.9955	Dey Lab
Porto	TREC_P_8	F1	25/10/2023_PM	41.144078 N, 8.657723 W	BBDouro	N/A	1	20-200 um	Solid	CpM	Strepto / Doxy	GGCTCATTAAATCAGTTATCGTTTATTTGATAGTTTCTTTACTACATGGAATACCTGTGGTAATTCTAGAGCTAATACATGCTTAAAATCCCAACTTACGAAGGGATGTATTTATTAGATAAAAAATCAATGTCTTCGGACTTCTGATGATTCATAATAACTTTTCGAATCGCATGGCTTTATGCTGGCGATGGTTCATTCAAATTTCTGCCCTATCAACTTTTGATGGTAGGATAGTGGCCTACCATGGTTTCAACGGGTAACGGGGAATAAGGGTTCGATTCCGGAGAGGGAGCCTGAGAAACGGCTACCACATCCAAGGAAGGCAGCAGGCGCGCAAATTACCCAATCCTAATTCAGGGAGGTAGTGACAATAAATAACGATACAGGGCTTTATGT…	Saccharomycetales	Hanseniaspora uvarum NRRL Y-1614 18S	1	0	1	Dey Lab
